# Supplementary material for: Quality Indicators for the Pharmacological Management of Chronic Non‐Cancer Pain in Older Adult Patients: An Integrative Review
Source: J Eval Clin Pract. 2025 Aug 19;31(5):e70253. doi: 10.1111/jep.70253 (PMC12365588; doi:10.1111/jep.70253)
Supplement: Supplementary file 2 — SupplementaryFile2 QIs. [file JEP-31-0-s002.xlsx]

## Sheet: Introduction
Supplementary File 2
This Excel file contains all the non-validated quality indicators identified. The quality indicators are grouped into 5 classes: general drug therapy, opioids, non-steroidal anti-inflammatory drugs (NSAIDs), paracetamol and co-analgesics. Within each class, we have grouped the quality indicators by topic to improve readability. Within each category, the quality indicators are sorted from most to …

## Sheet: General drug therapy
	Sum n	Percentage %	A Abdulla et al.⁴⁶	A Velghe et al.¹¹⁸	AF Leone et al.⁸⁵	AGS¹²⁷	AL van Ojik et al.¹¹⁶	AM Jablonski et al.⁷⁹	AM Zachary et al.⁸⁹	Anonymous⁴⁸	AR Huang et al.⁷⁷	AYL Wong et al.¹²²	B Vegas¹¹⁷	B Vrooman et al.¹¹⁹	BS Workman¹²³	BST Marie et al.⁹⁰	C McHenry Martin et al.⁹¹	CK O'Neil et al.⁹⁶	D Dräger et al.⁶³	DRP Guay⁷¹	D Schneider et al.¹¹²	DM Minner et al.⁹³	E Hutt et al.⁷⁸	E Manias⁸⁸	F Guerriero⁷²	F Pazan et al.¹⁰²	F Pazan et al.¹⁰⁰	F Pazan et al.¹⁰¹	FM Gloth⁶⁷	G Ruoff¹⁰⁹	H Burkhardt⁵⁵	HG Kress et al.⁸⁴	Iki Chan et al.⁷⁶	J Park et al.⁹⁸	J Pergolizzi et al.¹⁰³	JB Barber et al.⁵³	JD Katz et al.⁸²	JG Naples et al.⁹⁴	JK Goga et al.⁶⁹	JW Cooper⁵⁹	K Auret et al.¹²⁸	KM Ebener⁶⁴	K Rajput et al.¹⁰⁵	L Corrado-McKeon et al.⁶⁰	LA Shimp¹¹⁴	LS Edelman et al.⁶⁵	M Ahmad et al.⁴⁷	MC Reid et al.¹⁰⁶	M Kölzsch et al.⁸³
General
IF an elder is diagnosed with CNCP, THEN offer multimodal, interprofessional treatment.	25	35.7143			X							X		X	X	X			X			X		X	X								X				X		X			X	X		X	X		X
IF an elder is diagnosed with CNCP, THEN use base medcation combined with as-needed medication.	5	7.14286																	X				X	X
IF an elder has CNCP, THEN treat its comorbidities (e.g. insomnia)	3	4.28571																											X											X					X
IF an elder has CNCP, THEN use the fewest drugs in the smallest dose possible.	3	4.28571																						X						X															X
IF an elder has CNCP, THEN use more than one drug.	3	4.28571								X									X
IF an elder has CNCP, THEN introduce one drug at the time.	2	2.85714																																	X
IF an elder has CNCP, THEN follow the WHO ladder for cancer pain.	2	2.85714																				X
IF an elder has CNCP, THEN treat the underlying diseases.	2	2.85714
IF an elder has CNCP, THEN do not use more than 3 CNS-active durgs.	1	1.42857
Route of Administration
IF an elder is treated for CNCP, THEN choose oral drugs.	5	7.14286																															X									X
IF an elder is treated for CNCP, THEN choose topical drugs.	5	7.14286				X									X																		X				X
IF an elder is treated for CNCP, THEN choose the least invasive route of administration.	3	4.28571																																	X
Galenics
IF an elder has localised CNCP, THEN use topical drugs.	5	7.14286	X						X																															X							X
IF an elder has CNCP, THEN use sustained release forms around the clock.	4	5.71429																																	X
IF an elder has continuous CNCP, THEN use sustained release forms around the clock.	3	4.28571	X																				X
IF an elder is using transdermal drugs for CNCP, THEN avoid heat.	1	1.42857							X
IF an elder has continuous CNCP, THEN use a transdermal formulation.	1	1.42857	X
Assessment
IF an elder has CNCP, THEN regularly perform a medication review.	9	12.8571																	X											X			X		X										X
IF an elder has CNCP, THEN monitor for adverse drug events.	6	8.57143												X	X							X							X						X										X
IF an elder has CNCP, THEN perform medication reconciliation for pain medication.	1	1.42857
Dosing
IF an elder has CNCP, THEN adapt dosages of drugs to the kidney function.	1	1.42857
Indications
IF an elder with CNCP has mild to moderate pain, THEN use paracetamol.	11	15.7143	X					X																X		X	X	X																		X		X
IF an elder with CNCP has tried all other options without success, THEN consider opioids.	8	11.4286								X				X																								X										X
IF an elder has neuropathic CNCP, THEN consider co-analgesics.	5	7.14286				X								X								X	X																	X
IF an elder has CNCP and all other options have failed, THEN use co-anaglesics.	2	2.85714				X																																		X
IF an elder with CNCP has mild pain, THEN use non-opioids.	1	1.42857																					X
IF an elder with CNCP has musculoskeletal pain, THEN use paracetamol.	1	1.42857
IF an elder has CNCP, THEN use metamizole as an alternative to paracetamol.	1	1.42857																								X
IF an elder with CNCP has moderate to strong pain, THEN use opioids.	1	1.42857																							X
IF an elder with CNCP has severe pain, THEN use oxycodone.	1	1.42857																						X
IF an elder has neuropathic CNCP, THEN use anticonvulsant, antidepressant, tramadol, lidocaine patch, capsaicin, baclofen, clonidine or a long acting opioid.	1	1.42857																					X
IF an elder has fibromyalagia, THEN use co-analgesics.	1	1.42857																																						X
[truncated: 23 more columns]

## Sheet: Opioids
	Sum n	Percentage %	A Abdulla et al.⁴⁶	A Velghe et al.¹¹⁸	AF Leone et al.⁸⁵	AGS¹²⁷	AL van Ojik et al.¹¹⁶	AM Jablonski et al.⁷⁹	AM Zachary et al.⁸⁹	Anonymous⁴⁸	AR Huang et al.⁷⁷	AYL Wong et al.¹²²	B Vegas¹¹⁷	B Vrooman et al.¹¹⁹	BS Workman¹²³	BST Marie et al.⁹⁰	C McHenry Martin et al.⁹¹	CK O'Neil et al.⁹⁶	D Dräger et al.⁶³	DRP Guay⁷¹	D Schneider et al.¹¹²	DM Minner et al.⁹³	E Hutt et al.⁷⁸	E Manias⁸⁸	F Guerriero⁷²	F Pazan et al.¹⁰²	F Pazan et al.¹⁰⁰	F Pazan et al.¹⁰¹	FM Gloth⁶⁷	G Ruoff¹⁰⁹	H Burkhardt⁵⁵	HG Kress et al.⁸⁴	Iki Chan et al.⁷⁶	J Park et al.⁹⁸	J Pergolizzi et al.¹⁰³	JB Barber et al.⁵³	JD Katz et al.⁸²	JG Naples et al.⁹⁴	JK Goga et al.⁶⁹	JW Cooper⁵⁹	K Auret et al.¹²⁸	KM Ebener⁶⁴	K Rajput et al.¹⁰⁵	L Corrado-McKeon et al.⁶⁰	LA Shimp¹¹⁴	LS Edelman et al.⁶⁵	M Ahmad et al.⁴⁷	MC Reid et al.¹⁰⁶	M Kölzsch et al.⁸³
Galenics
IF an elder has CNCP and is treated with opioids, THEN use short acting opioids for breakthrough pain.	9	12.8571				X								X								X																X		X				X		X
IF an elder with CNCP is treated with opioids, THEN use long-acting formulations.	11	15.7143					X			X											X				X																X						X
IF an elder with continuous CNCP is treated with opioids, THEN use long-acting formulations.	6	8.57143				X								X																										X		X				X
IF an elder with CNCP is treated with opioids, THEN use transdermal formulations.	3	4.28571					X			X															X
IF an opioid-naïve elder with CNCP is started on opioids, THEN do not use transdermal formulations.	1	1.42857
IF an elder with CNCP does not have dysphagie, THEN do not use transdermal formulations.	1	1.42857
IF an elder with CNCP is treated with transdermal opioids, THEN avoid heat and humid areas.	1	1.42857
IF an elder with CNCP has difficulty administering transdermal opiodis, THEN avoid them.	1	1.42857
IF an elder with CNCP is treated with opioids, THEN avoid short-acting formulations.	1	1.42857
ADE management
IF an elder with CNCP receives opioids, THEN constipation should be prevented with a laxative.	19	27.1429					X					X		X			X			X	X	X	X		X													X			X	X		X	X
IF an elder with CNCP receives opioids, THEN prevent nausea/emesis with an antiemetic drug.	2	2.85714																																							X
IF an elder with CNCP and opioids is nauseous, THEN they should receive ondansetron.	1	1.42857
IF an elder with CNCP and opioids received antiemetics, THEN antiemetic therapy should be stopped after 2-4 weeks.	1	1.42857
IF an elder with CNCP receives opioids, THEN it should be monitored for adverse drug events.	17	24.2857	X			X		X			X				X										X											X				X	X	X
IF an elder with CNCP receives opioids, THEN they should receive education on adverse drug events.	2	2.85714																				X
IF an elder with CNCP receives opioids and shows adverse drug events, THEN the opioid dose should be reduced or the route of administration changed.	1	1.42857															X
IF an elder with CNCP receives opioids and shows adverse drug events, THEN the opioid should be changed.	2	2.85714															X								X
IF an elder with CNCP should be started on opioids, THEN polymorphisms should be considered for those opioids metabolised via CYP2D6.	1	1.42857																																	X
Monitoring
IF an elder with CNCP receives opioids, THEN their effect should be monitored.	6	8.57143								X															X
IF an elder with CNCP receives opioids, THEN the renal function should be monitored.	6	8.57143					X					X													X
IF an elder with CNCP receives opioids, THEN the hepatic funciton should be monitored.	3	4.28571										X													X
Addiction management
IF an elder with CNCP receives opioids, THEN the potential for addiction should be monitored using validated tools.	8	11.4286				X						X				X									X										X				X
IF an elder with CNCP is started on opioids, THEN risk factors for addiction should be considered.	1	1.42857																																X
IF an elder with CNCP is started on opioids, THEN previous addiction to opioids should be seen as a relative contraindication.	2	2.85714								X
IF an elder with CNCP receives opioids, THEN aberrant behaviour should be defined a priori.	1	1.42857								X
Drug-Drug Interactions
IF an elder with CNCP receives opioids, THEN other sedating drugs should be avoided.	11	15.7143					X											X							X							X						X			X					X
IF an elder with CNCP receives opioids, THEN they should not receive benzodiazepines.	5	7.14286																																				X			X					X
IF an elder with CNCP receives opioids, THEN fixed combinations with opioid antagonists (e.g. naloxone) shoud be avoided.	3	4.28571																								X	X	X
IF an elder with CNCP receives tramadol; meperidine or fentanyl, THEN serotonergic durgs should be avoided.	3	4.28571																																				X									X
IF an elder with CNCP receives opioids, THEN avoid MAO-inhibitors.	2	2.85714																																							X
IF an elder with CNCP receives an opioid, THEN avoid combining it with a different opioid.	2	2.85714
IF an elder with CNCP receives opioids, THEN avoid fall-inducing drugs.	1	1.42857																														X
IF an elder with CNCP receives opioids, THEN avoid TCAs.	1	1.42857
IF an elder with CNCP receives opioids, THEN avoid neuroleptics.	1	1.42857
IF an elder with CNCP receives opioids, THEN avoid ethanol consumption.	2	2.85714
Dosing
IF an elder with CNCP receives opioids, THEN avoid high doses.	4	5.71429																																				X
IF an elder with CNCP receives opioids, THEN adapt doses to renal function.	3	4.28571															X																					X
IF an elder with CNCP receives opioids, THEN adapt doses to hepatic function.	3	4.28571															X																					X
IF an elder with CNCP receives opioids, THEN avoid increasing doses.	1	1.42857
IF an elder with CNCP is stopped on opioids, THEN taper them out.	1	1.42857
Comorbidities
IF an elder with CNCP has a high fall risk, THEN avoid opioids.	1	1.42857																			X
IF an elder with CNCP has a high fall risk, THEN use small doses of opioids.	2	2.85714																																	X			X
IF an elder with CNCP and cognitive impairment lives without supervision, THEN avoid opioids.	1	1.42857
IF an elder with CNCP has an active infection, THEN avoid opioids with active metabolites.	1	1.42857															X
IF an elder with CNCP is dehydrated, THEN avoid opioids with active metabolites.	1	1.42857															X
IF an elder with CNCP has a disease that lowers albumine serum concentration, THEN avoid opioids.	1	1.42857																							X
IF an elder with CNCP has an obstructive pulmonary disease, THEN avoid opioids.	1	1.42857					X
IF an elder with CNCP has apnea, THEN avoid opioids.	1	1.42857
IF an elder with CNCP has psychiatric instability, THEN avoid opioids.	1	1.42857
IF an elder with CNCP has fibromyalga, THEN avoid opioids.	1	1.42857
IF an elder with CNCP has a disease with high somatoform/psychosocial involvement, THEN avoid opioids.	2	2.85714
IF an elder has chronic primary headache, THEN avoid opioids.	1	1.42857
IF an elder has CNCP due to irritable bowel disease, THEN avoid opioids.	1	1.42857
IF an elder with CNCP has severe an affective disorder, THEN avoid opioids.	1	1.42857
Multimodal approach
IF an elder with CNCP reiceives opioids, THEN use them as part of a multimodal approach.	5	7.14286								X																												X	X
Opioid choices
IF an elder with CNCP requires opioids, THEN do not use pethidine.	13	18.5714			X						X			X				X				X						X								X		X			X
IF an elder with CNCP requires opioids, THEN do not use morphine	4	5.71429																								X	X	X
IF an elder with CNCP requires opioids, THEN do not use tramadol.	6	8.57143												X											X	X	X	X
IF an elder with CNCP is 75 or older and requires tramadol, THEN avoid doses > 300mg/d.	1	1.42857
IF an elder with CNCP has a GFR y 30 ml/min and requires tramadol, THEN avoid doses > 200 mg/d.	1	1.42857
IF an elder with CNCP has poor 2D6 metaboliser status, THEN avoid tramadol.	1	1.42857																																													X
IF an elder has CNCP, THEN avoid codeine.	2	2.85714																							X																X
IF an elder with CNCP has poor 2D6 metaboliser status, THEN avoid codeine.	1	1.42857																		X
IF an elder with CNCP receives codeine, THEN avoid 2D6 inhibitors.	1	1.42857																	X
IF an opioid-naïve elder with CNCP requires an opioid, THEN do not use transdermal fentanyl.	3	4.28571												X								X
IF an elder with CNCP has acute pain, THEN do not use transdermal fentanyl.	1	1.42857
IF an elder with CNCP receives transdermal fentanyl, THEN avoid hot and humid areas.	1	1.42857
IF an elder with CNCP is native to opioids, THEN avoid doses of fentanyl higher than 25 ug.	1	1.42857
IF an elder with CNCP receives fentanyl, THEN do not combine with 3A4 inhibitors.	1	1.42857																		X
IF an elder has CNCP, THEN avoid oxycodone.	1	1.42857
IF an elder has CNCP, THEN avoid hydrocodone.	1	1.42857
IF an elder with CNCP requires opioids, THEN do not use methadone.	4	5.71429																																		X					X
IF an elder with CNCP requires opioids and has no ECG, THEN avoid methadone.	1	1.42857
IF an elder with CNCP has long QT syndrome, THEN avoid methadone.	1	1.42857					X
IF an elder with CNCP requires opioids, THEN do not use propoxyphene.	3	4.28571			X																	X
IF an elder has CNCP, THEN avoid nalbuphine.	1	1.42857																				X
IF an elder with CNCP requires opioids, THEN do not use pentazocine.	4	5.71429			X																	X														X
IF an elder has CNCP, THEN avoid butorphanol	1	1.42857																				X
IF an elder has CNCP, THEN avoid dextroproxyphene	2	2.85714																																		X					X
IF an elder with CNCP has high fall risk, THEN use buprenorphine.	1	1.42857																																	X
IF an elder with CNCP has constipation, THEN use buprenorphine or fentanyl.	1	1.42857																																	X
IF an elder with CNCP has constipation, THEN use tramadol.	1	1.42857
IF an elder with CNCP has a high risk for drug-drug interactions, THEN use hydromorphone or tapentadol.	1	1.42857
IF an elder with CNCP and renal impairment receives opioids, THEN use an opioid without active metabolites.	5	7.14286												X			X																		X
IF an elder with CNCP and renal impairment requires an opioid, THEN use fentanyl.	3	4.28571												X
IF an elder with CNCP and renal impairment requires an opioid, THEN use hydromorphone.	2	2.85714
IF an elder with CNCP and renal impairment requires an opioid, THEN use buprenorphine.	2	2.85714
IF an elder with CNCP and renal impairment requires an opioid, THEN use methadone.	1	1.42857												X
IF an elder with CNCP and renal impairment requires an opioid, THEN use tramadol.	1	1.42857
IF an elder with CNCP and heptic impairment receives opioids, THEN use an opioid without active metabolites.	3	4.28571												X																					X
IF an elder with CNCP and heptic impairment receives opioids, THEN use fentanyl.	2	2.85714												X
IF an elder with CNCP and heptic impairment receives opioids, THEN use hydromorphone.	1	1.42857
IF an elder with CNCP and renal and heptic impairment receives opioids, THEN use hydromorphone.	1	1.42857																																	X
IF an elder with CNCP is naive to opioids, THEN avoid strong opioids.	1	1.42857																																														X
[truncated: 23 more columns]

## Sheet: NSAIDs
	Sum n	Percentage %	A Abdulla et al.⁴⁶	A Velghe et al.¹¹⁸	AF Leone et al.⁸⁵	AGS¹²⁷	AL van Ojik et al.¹¹⁶	AM Jablonski et al.⁷⁹	AM Zachary et al.⁸⁹	Anonymous⁴⁸	AR Huang et al.⁷⁷	AYL Wong et al.¹²²	B Vegas¹¹⁷	B Vrooman et al.¹¹⁹	BS Workman¹²³	BST Marie et al.⁹⁰	C McHenry Martin et al.⁹¹	CK O'Neil et al.⁹⁶	D Dräger et al.⁶³	DRP Guay⁷¹	D Schneider et al.¹¹²	DM Minner et al.⁹³	E Hutt et al.⁷⁸	E Manias⁸⁸	F Guerriero⁷²	F Pazan et al.¹⁰²	F Pazan et al.¹⁰⁰	F Pazan et al.¹⁰¹	FM Gloth⁶⁷	G Ruoff¹⁰⁹	H Burkhardt⁵⁵	HG Kress et al.⁸⁴	Iki Chan et al.⁷⁶	J Park et al.⁹⁸	J Pergolizzi et al.¹⁰³	JB Barber et al.⁵³	JD Katz et al.⁸²	JG Naples et al.⁹⁴	JK Goga et al.⁶⁹	JW Cooper⁵⁹	K Auret et al.¹²⁸	KM Ebener⁶⁴	K Rajput et al.¹⁰⁵	L Corrado-McKeon et al.⁶⁰	LA Shimp¹¹⁴	LS Edelman et al.⁶⁵	M Ahmad et al.⁴⁷	MC Reid et al.¹⁰⁶	M Kölzsch et al.⁸³
General
IF an elder has CNCP, THEN do not use NSAIDs.	12	17.1429	X									X		X												X	X	X				X	X				X									X			X
IF an elder has CNCP, THEN do not use longterm NSAIDs.	14	20			X	X			X				X																							X						X						X
Side effects management
IF an elder with CNCP receives NSAIDs, THEN use PPIs considering their risks for adverse drug events.	3	4.28571																			X
IF an elder with CNCP receives a Cox-2 Inhibitor and Aspirin THEN combine with a PPI or misoprostol.	2	2.85714				X																																		X
IF an elder with CNCP receives NSAIDs, THEN monitor for adverse drug events.	13	18.5714	X			X							X	X				X			X										X						X			X					X
Comorbidities
IF an elder with CNCP has renal impairment, THEN do not use NSAIDs.	15	21.4286		X		X			X					X							X	X																		X		X
IF an elder with CNCP has heart failure or other cardiovascular diseases, THEN do not use NSAIDs.	13	18.5714		X		X			X					X								X																		X
IF an elder with CNCP has peptic ulcers or gastrointestinal bleeding, THEN do not use NSAIDs.	11	15.7143			X	X								X								X														X				X		X
IF an elder with CNCP and peptic ulcers receives NSAIDs, THEN document a justification.	1	1.42857
IF an elder with CNCP has a H. pylori infection, THEN do not use NSAIDs.	4	5.71429				X								X																							X			X
IF an elder with CNCP has hypertension, THEN do not use NSAIDs.	3	4.28571												X																										X
IF an elder with CNCP has cognitive impairments, THEN avoid NSAIDs.	2	2.85714																													X
IF an elder with CNCP does not have low GI risk THEN avoid NSAIDs.	2	2.85714																																			X
IF an elder with CNCP has diabetes, THEN avoid NSAIDs.	1	1.42857		X
IF an elder with CNCP has liver cirrhosis, THEN avoid NSAIDs.	1	1.42857		X
IF an elder with CNCP has infections, THEN avoid NSAIDs.	1	1.42857		X
IF an elder with CNCP has dehydration, THEN avoid NSAIDs.	1	1.42857		X
IF an elder with CNCP has NSAID-sensitive asthma, THEN avoid NSAIDs.	1	1.42857																																		X
IF an elder with CNCP has cerebro-vascular diseases, THEN avoid NSAIDs.	1	1.42857
Drug-Drug interactions
IF an elder with CNCP receives NSAIDs, THEN do not use multiple NSAIDs.	6	8.57143		X		X							X																							X				X		X
Ibuprofen + ASS for cardioprotection	6	8.57143				X								X																	X					X							X
IF an elder with CNCP receives NSAIDs, THEN do not combine with corticosteroids.	4	5.71429		X										X																										X
IF an elder with CNCP receives NSAIDs, THEN do not combine with ACE-inhibitors.	4	5.71429		X																										X						X
IF an elder with CNCP receives NSAIDs, THEN do not combine with SSRIs.	3	4.28571												X																										X
IF an elder with CNCP receives NSAIDs, THEN do not combine with diuretics.	3	4.28571		X																										X						X
IF an elder with CNCP receives NSAIDs, THEN do not combine with beta blockers.	1	1.42857																												X
IF an elder with CNCP receives NSAIDs, THEN do not combine with phenytoine.	1	1.42857																												X
IF an elder with CNCP receives NSAIDs, THEN do not combine with valproate.	1	1.42857																												X
IF an elder with CNCP receives NSAIDs, THEN do not combine with oral hypoglycemic agents.	1	1.42857																												X
IF an elder with CNCP receives NSAIDs, THEN do not combine with digoxine.	1	1.42857																												X
IF an elder with CNCP receives NSAIDs, THEN do not combine with methotrexate.	1	1.42857																																		X
IF an elder with CNCP receives NSAIDs, THEN do not combine with anticoagulants.	1	1.42857																																		X
IF an elder with CNCP receives NSAIDs, THEN do not combine with lithium	1	1.42857																																		X
IF an elder with CNCP receives NSAIDs, THEN do not combine with acetyl salicylic acid for cardio protection.	1	1.42857																																		X
IF an elder with CNCP receives NSAIDs, THEN do not combine with paracetamol.	1	1.42857		X
IF an elder with CNCP receives NSAIDs, THEN do not combine with probenecide.	1	1.42857																																		X
IF an elder with CNCP receives Flutriptine, THEN avoid delirogenous drugs.	1	1.42857																													X
Dosing of NSAIDs
IF an elder with CNCP requires NSAIDs, THEN use Intermittent rahter than around the clock dosing.	1	1.42857																				X
IF an elder with CNCP requires NSAIDs, THEN use lowest dose available.	1	1.42857	X
Choice of NSAIDs
IF an elder with CNCP requires an NSAID, THEN do not use indomethacine.	5	7.14286			X																	X																											X
IF an elder with CNCP requires an NSAID, THEN do not use ketorolac.	4	5.71429			X	X
IF an elder with CNCP requires an NSAID, THEN use ibuprofen.	2	2.85714		X																		X
IF an elder with CNCP requires an NSAID, THEN use naproxene.	3	4.28571		X																		X																										X
IF an elder with CNCP requires an NSAID, THEN avoid piroxicam.	2	2.85714																				X														X
IF an elder with CNCP requires an NSAID, THEN use short-acting NSAIDs.	1	1.42857																																								X
IF an elder with CNCP requires an NSAID, THEN use salicylates.	1	1.42857																X
IF an elder with CNCP requires an NSAID, THEN use diclofenac.	1	1.42857		X
IF an elder with CNCP requires an NSAID, THEN avoid acetyl salicylic acid.	1	1.42857																													X
IF an elder with CNCP requires an NSAID, THEN avoid phenybutazone.	1	1.42857																																															X
IF an elder with CNCP requires an NSAID, THEN avoid mefenamic acid.	1	1.42857																																		X
IF an elder with CNCP requires an NSAID, THEN avoid naproxene.	1	1.42857																																		X
IF an elder with CNCP requires an NSAID, THEN avoid oxaprozine.	1	1.42857																																		X
IF an elder with CNCP requires an NSAID, THEN avoid tolmetine.	1	1.42857																				X
IF an elder with CNCP requires an NSAID, THEN avoid meclofentane.	1	1.42857																				X
IF an elder with CNCP requires an NSAID, THEN avoid ketoprofene.	1	1.42857
IF an elder with CNCP requires an NSAID, THEN avoid azapropazone.	1	1.42857
IF an elder with CNCP requires NSAID and has a high GI risk, but no CV risk, THEN use COX-2-inhibitors.	1	1.42857				X
IF an elder with CNCP requires NSAIDs and has high GI risk, THEN use naproxen, ibuprofen, ketoprofen, etodolac or nebumetone.	1	1.42857																																											X
IF an elder with CNCP requires NSAIDs and has high GI risk and CV risk, THEN use naproxen and aspirin for cardioprotection.	1	1.42857				X
Route of Administration
IF an elder has localised CNCP, THEN use topical NSAIDs.	2	2.85714																																														X
Monitoring
IF an elder with CNCP receives NSAIDs, THEN monitor electrolytes.	1	1.42857
[truncated: 23 more columns]

## Sheet: Paracetamol
	Sum n	Percentage %	A Abdulla et al.⁴⁶	A Velghe et al.¹¹⁸	AF Leone et al.⁸⁵	AGS¹²⁷	AL van Ojik et al.¹¹⁶	AM Jablonski et al.⁷⁹	AM Zachary et al.⁸⁹	Anonymous⁴⁸	AR Huang et al.⁷⁷	AYL Wong et al.¹²²	B Vegas¹¹⁷	B Vrooman et al.¹¹⁹	BS Workman¹²³	BST Marie et al.⁹⁰	C McHenry Martin et al.⁹¹	CK O'Neil et al.⁹⁶	D Dräger et al.⁶³	DRP Guay⁷¹	D Schneider et al.¹¹²	DM Minner et al.⁹³	E Hutt et al.⁷⁸	E Manias⁸⁸	F Guerriero⁷²	F Pazan et al.¹⁰²	F Pazan et al.¹⁰⁰	F Pazan et al.¹⁰¹	FM Gloth⁶⁷	G Ruoff¹⁰⁹	H Burkhardt⁵⁵	HG Kress et al.⁸⁴	Iki Chan et al.⁷⁶	J Park et al.⁹⁸	J Pergolizzi et al.¹⁰³	JB Barber et al.⁵³	JD Katz et al.⁸²	JG Naples et al.⁹⁴	JK Goga et al.⁶⁹	JW Cooper⁵⁹	K Auret et al.¹²⁸	KM Ebener⁶⁴	K Rajput et al.¹⁰⁵	L Corrado-McKeon et al.⁶⁰	LA Shimp¹¹⁴	LS Edelman et al.⁶⁵	M Ahmad et al.⁴⁷	MC Reid et al.¹⁰⁶	M Kölzsch et al.⁸³
Maximum Dose
IF an elder with CNCP receives paracetamol, THEN do not exceed a dose of 4 g per day.	23	32.8571	X	X		X								X								X									X		X			X						X	X		X			X	X
IF an elder with CNCP receives paracetamol, THEN do not exceed a dose of 3.9 g per day.	1	1.42857			X
IF an elder with CNCP receives paracetamol, THEN do not exceed a dose of 3.25 g per day.	1	1.42857
IF an elder with CNCP receives paracetamol, THEN do not exceed a dose of 3 g per day.	1	1.42857									X
IF an elder with CNCP receives paracetamol, THEN do not exceed a dose of 2.6 g per day.	1	1.42857																																						X
Dosing in special cases
IF an elder with CNCP and liver disease receives paracetamol, THEN adjust the dose.	5	7.14286		X		X												X																									X
IF an elder with CNCP and liver disease receives paracetamol, THEN do not exceed a dose of 2-3 g per day.	2	2.85714				X												X
IF an elder with CNCP and chronic EtOH consumption receives paracetamol, THEN do not exceed a dose of 2-3 g per day.	2	2.85714																X
IF an elder with CNCP and chronic alcohol consumption receives paracetamol, THEN adjust the dose.	4	5.71429		X														X
IF an elder with CNCP receives paracetamol and is on dialysis, THEN do not exceed 3 g per day.	1	1.42857																													X
IF an elder with CNCP receives paracetamol and is malnourished THEN do not exceed 2-3 g per day.	1	1.42857																X
IF an elder with CNCP receives paracetamol and is malnourished THEN adjust the dose.	1	1.42857
IF an elder with CNCP is malnourished THEN avoid paracetamol.	1	1.42857																																											X
IF an elder with CNCP and liver disease receives paracetamol, THEN do not exceed a dose of 1-1.6 g per day.	1	1.42857																																						X
IF an elder with CNCP and liver disease receives paracetamol, THEN do not exceed a dose of 1-2 g per day.	1	1.42857
IF an elder has CNCP and chronic EtOH consumption, THEN avoid paracetamol.	2	2.85714							X																																				X
Comorbidities
IF an elder has hepatopathologies, THEN do not use paracetamol.	6	8.57143				X			X					X							X																			X
IF an elder with CNCP has renal impairment, THEN do not use paracetamol.	1	1.42857							X
Drug-drug interactions
IF an elder with CNCP receives paracetamol, THEN do not combine with hepatotoxic drugs.	1	1.42857																			X
IF an elder with CNCP receives paracetamol and hepatotoxic drugs, THEN reduce the dose to 2-3 g per day.	1	1.42857																X
IF an elder with CNCP receives paracetamol and hepatotoxic drugs, THEN adjust the dose.	1	1.42857		X
Monitoring
IF an elder with CNCP receives paracetamol, THEN monitor renal function.	1	1.42857
IF an elder with CNCP receives paracetamol, THEN monitor hepatic function.	1	1.42857
[truncated: 23 more columns]

## Sheet: Co-analgesics
	Sum n	Percentage %	A Abdulla et al.⁴⁶	A Velghe et al.¹¹⁸	AF Leone et al.⁸⁵	AGS¹²⁷	AL van Ojik et al.¹¹⁶	AM Jablonski et al.⁷⁹	AM Zachary et al.⁸⁹	Anonymous⁴⁸	AR Huang et al.⁷⁷	AYL Wong et al.¹²²	B Vegas¹¹⁷	B Vrooman et al.¹¹⁹	BS Workman¹²³	BST Marie et al.⁹⁰	C McHenry Martin et al.⁹¹	CK O'Neil et al.⁹⁶	D Dräger et al.⁶³	DRP Guay⁷¹	D Schneider et al.¹¹²	DM Minner et al.⁹³	E Hutt et al.⁷⁸	E Manias⁸⁸	F Guerriero⁷²	F Pazan et al.¹⁰²	F Pazan et al.¹⁰⁰	F Pazan et al.¹⁰¹	FM Gloth⁶⁷	G Ruoff¹⁰⁹	H Burkhardt⁵⁵	HG Kress et al.⁸⁴	Iki Chan et al.⁷⁶	J Park et al.⁹⁸	J Pergolizzi et al.¹⁰³	JB Barber et al.⁵³	JD Katz et al.⁸²	JG Naples et al.⁹⁴	JK Goga et al.⁶⁹	JW Cooper⁵⁹	K Auret et al.¹²⁸	KM Ebener⁶⁴	K Rajput et al.¹⁰⁵	L Corrado-McKeon et al.⁶⁰	LA Shimp¹¹⁴	LS Edelman et al.⁶⁵	M Ahmad et al.⁴⁷	MC Reid et al.¹⁰⁶	M Kölzsch et al.⁸³
TCAs
IF an elder has CNCP, THEN avoid TCAs.	7	10	X																																	X				X									X
IF an elder with CNCP receives TCAs, THEN avoid high doses (10-100mg)	8	11.4286		X		X									X											X	X	X															X
IF an elder with CNCP receives TCAs, THEN administer them at bedtime.	2	2.85714		X																																									X
IF an elder with CNCP has closed angle glaucoma, benign prostate hyperplasia, urinary retention, constipation, cardiovascular diseases or severe hepatic disease, THEN avoid TCAs.	4	5.71429		X																																											X
IF an elder with CNCP has cardio-vascular diseases, THEN avoid TCAs.	2	2.85714																																													X
Educate patients on ADEs of TCAs	1	1.42857																																											X
IF an elder with CNCP requires a TCA, THEN do not use amitriptyline.	3	4.28571																				X
IF an elder with CNCP requires a TCA, THEN use nortriptyline or desimipramine.	6	8.57143						X														X														X											X
IF an elder with CNCP has a poor 2D6 metaboliser status, THEN avoid amitriptyline	1	1.42857																																													X
Antidepressants
IF an elder has CNCP, THEN do not use SSRIs to treat it.	6	8.57143	X					X																		X	X	X
IF an elder with CNCP has depression, THEN use SSRIs to treat this.	2	2.85714													X
IF an elder has CNCP, THEN do not use SNRIs.	3	4.28571																								X	X	X
IF an elder with CNCP has a high risk of falling, THEN do not use SNRIs.	1	1.42857
IF an elder with CNCP has depression, THEN use SNRIs to treat this.	1	1.42857
IF an elder with CNCP receives an SNRI, THEN prefer Duloxetine over Venlafaxine.	2	2.85714							X
Anticonvulsants
IF an elder with CNCP receives gabapentinoids, THEN adjust their dose to the renal function.	3	4.28571	X	X																																											X
IF an elder with CNCP will receive gabapentinoids, THEN start at a low dose.	2	2.85714																																													X
IF an elder has CNCP, THEN do not use gabapentinoids.	3	4.28571																								X	X	X
IF an elder has musculoskeletal CNCP THEN do not use gabapentinoids.	1	1.42857
IF an elder with CNCP has a high fall risk, THEN avoid gabapentinoids.	1	1.42857							X
IF an elder with CNCP receives gabapentinoids, THEN do not stop them abruptly.	2	2.85714
IF an elder with CNCP receives gabapentinoids, THEN dose them in regular time intervals.	1	1.42857																																													X
IF an elder with CNCP requires an anticonvulsant, THEN do not use carbamazepine.	5	7.14286																								X	X	X
Anxiolytics
IF an elder has CNCP, THEN do not use anxiolytics for pain relief.	1	1.42857																																		X
IF an elder has CNCP, THEN do not use benzodiazepines for pain relief.	2	2.85714				X																														X
IF an elder has CNCP, THEN do not use long-acting benzodiazepines for pain relief.	1	1.42857																																															X
Others
IF an elder has CNCP, THEN do not use muscle relaxants.	2	2.85714								X																		X
IF an elder has CNCP and a high fall risk, THEN do not use muscle relaxants.	1	1.42857				X
IF an elder has CNCP and needs a muscle relaxant THEN use tizanidine.	1	1.42857
IF an elder has CNCP and receives baclofen, THEN avoid doses higher thanb 30-40mg/day.	1	1.42857																																									X
[truncated: 23 more columns]
